# Supplementary material for: Inhibition of β1-AR/Gαs signaling promotes cardiomyocyte proliferation in juvenile mice through activation of RhoA-YAP axis
Source: eLife. 2022 Dec 8;11:e74576. doi: 10.7554/eLife.74576 (PMC9767473; doi:10.7554/eLife.74576)
Supplement: Figure 4—figure supplement 2—source data 1. [file elife-74576-fig4-figsupp2-data1.zip]

Archive with 15 entries (15 files):
- Source data Figure4-figure supplement2/Figure4-figure supplement-2-source data.pdf
- Source data Figure4-figure supplement2/Figure4-figure supplement2 source data1.tif
- Source data Figure4-figure supplement2/Figure4-figure supplement2 source data10.tif
- Source data Figure4-figure supplement2/Figure4-figure supplement2 source data11.tif
- Source data Figure4-figure supplement2/Figure4-figure supplement2 source data12.tif
- Source data Figure4-figure supplement2/Figure4-figure supplement2 source data13.tif
- Source data Figure4-figure supplement2/Figure4-figure supplement2 source data14.tif
- Source data Figure4-figure supplement2/Figure4-figure supplement2 source data2.tif
- Source data Figure4-figure supplement2/Figure4-figure supplement2 source data3.tif
- Source data Figure4-figure supplement2/Figure4-figure supplement2 source data4.tif
- Source data Figure4-figure supplement2/Figure4-figure supplement2 source data5.tif
- Source data Figure4-figure supplement2/Figure4-figure supplement2 source data6.tif
- Source data Figure4-figure supplement2/Figure4-figure supplement2 source data7.tif
- Source data Figure4-figure supplement2/Figure4-figure supplement2 source data8.tif
- Source data Figure4-figure supplement2/Figure4-figure supplement2 source data9.tif
