# Supplementary material for: Inhibition of β1-AR/Gαs signaling promotes cardiomyocyte proliferation in juvenile mice through activation of RhoA-YAP axis
Source: eLife. 2022 Dec 8;11:e74576. doi: 10.7554/eLife.74576 (PMC9767473; doi:10.7554/eLife.74576)
Supplement: Figure 5—source data 1. [file elife-74576-fig5-data1.zip]

Archive with 10 entries (10 files):
- Source data Figure5/Figure5 source data.pdf
- Source data Figure5/Figure5b-source data1 Total-RhoA.tif
- Source data Figure5/Figure5b-source data2 Total-RhoA.tif
- Source data Figure5/Figure5b-source data3 P-YAP.tif
- Source data Figure5/Figure5b-source data4 Total YAP.tif
- Source data Figure5/Figure5b-source data5 GAPDH (right).tif
- Source data Figure5/Figure5c-source data6 Active-RhoA.tif
- Source data Figure5/Figure5c-source data7 total RhoA.tif
- Source data Figure5/Figure5c-source data8 Active-RhoA (left) and total RhoA (right).tif
- Source data Figure5/Figure5c-source data9 GAPDH (left).tif
